# Supplementary material for: Cell Cycle Regulation by NF-YC in Drosophila Eye Imaginal Disc: Implications for Synchronization in the Non-Proliferative Region
Source: Int J Mol Sci. 2023 Jul 30;24(15):12203. doi: 10.3390/ijms241512203 (PMC10418845; doi:10.3390/ijms241512203)
Supplement: Supplementary file 1 [file ijms-24-12203-s001.zip]

Archive with 1 entries (1 files):
- ijms-2511862-supplementary.pdf
